# Supplementary material for: Unconventional Stoichiometries of Na–O Compounds at High Pressures
Source: Materials (Basel). 2021 Dec 12;14(24):7650. doi: 10.3390/ma14247650 (PMC8707189; doi:10.3390/ma14247650)
Supplement: Supplementary file 1 [file materials-14-07650-s001.zip]

Archive with 1 entries (1 files):
- materials-1432500-supplementary.pdf
